# Supplementary material for: Clonal diversity impacts coral cover in Acropora cervicornisthickets: Potential relationships between density, growth, and polymorphisms
Source: Ecol Evol. 2019 Mar 29;9(8):4518–31. doi: 10.1002/ece3.5035 (PMC6476746; doi:10.1002/ece3.5035)
Supplement: Supplementary file 2 [file ECE3-9-4518-s002.xlsx]

## Sheet: Locus Specific Analysis
dataset	chromo_pos	Contig	SNP Position	Type	Gene start coordinate	Gene ending coordinate	Gene ID	Gene type	Chromo	RNA Type	RNA name	exon?	Exon start coordinate	Exon end coordinate	diff_original	randomization_mean_diff	randomization_SD	randomization_zscore	zscore_pvalue	mismatch rate
differentalleles	NW_015441647.1|_100856	NW_015441647.1	100856	gene	90838	106577	107354865	protein_coding	NW_015441647.1	mRNA	CUB and sushi domain-containing protein 3-like	exon	100783	100864						0
differentalleles	NW_015441121.1|_26981	NW_015441121.1	26981																	0
differentalleles	NW_015441254.1|_34869	NW_015441254.1	34869																	0
differentalleles	NW_015441628.1|_131093	NW_015441628.1	131093																	0
differentalleles	NW_015441731.1|_43759	NW_015441731.1	43759																	0
differentalleles	NW_015441759.1|_98395	NW_015441759.1	98395																	0
differentalleles	NW_015441759.1|_98396	NW_015441759.1	98396																	0
differentalleles	NW_015441059.1|_80145	NW_015441059.1	80145	gene	77895	80300	107332768	protein_coding	NW_015441059.1	mRNA	uncharacterized LOC107332768	exon	79797	80300						0.05
differentalleles	NW_015441445.1|_264365	NW_015441445.1	264365	gene	259457	267661	107350142	protein_coding	NW_015441445.1	mRNA	uncharacterized LOC107350142									0
differentalleles	NW_015441088.1|_795243	NW_015441088.1	795243																	0.05
differentalleles	NW_015442178.1|_20446	NW_015442178.1	20446																	0.05
differentalleles	NW_015441157.1|_305842	NW_015441157.1	305842	gene	303262	322942	107337490	protein_coding	NW_015441157.1	mRNA	fibroblast growth factor receptor 4-like%2C transcript variant X3									0.05
differentalleles	NW_015441164.1|_706322	NW_015441164.1	706322	gene	701709	719541	107337967	protein_coding	NW_015441164.1	mRNA	nitric oxide synthase%2C brain-like									0.05
differentalleles	NW_015441207.1|_49482	NW_015441207.1	49482	gene	27024	97582	107340551	protein_coding	NW_015441207.1	mRNA	EGF and laminin G domain-containing protein-like%2C transcript variant X1									0
differentalleles	NW_015441444.1|_305034	NW_015441444.1	305034	gene	301861	306906	107350133	protein_coding	NW_015441444.1	mRNA	uncharacterized LOC107350133									0
differentalleles	NW_015441728.1|_8161	NW_015441728.1	8161	gene	6951	12517	107356265	protein_coding	NW_015441728.1	mRNA	trichohyalin-like	exon	6951	9161						0.1
differentalleles	NW_015441351.1|_381742	NW_015441351.1	381742	gene	295557	417649	107347066	protein_coding	NW_015441351.1	mRNA	uncharacterized LOC107347066%2C transcript variant X4									0.1
differentalleles	NW_015441412.1|_182420	NW_015441412.1	182420	gene	181915	184007	107349239	lncRNA	NW_015441412.1	cRNA	uncharacterized LOC107349239%2C transcript variant X1	exon	181915	182860						0.1
differentalleles	NW_015441385.1|_236316	NW_015441385.1	236316	gene	229832	243638	107348380	protein_coding	NW_015441385.1	mRNA	uncharacterized LOC107348380%2C transcript variant X2									0.05
differentalleles	NW_015441142.1|_122305	NW_015441142.1	122305																	0.1
differentalleles	NW_015441088.1|_756199	NW_015441088.1	756199																	0
differentalleles	NW_015441615.1|_75811	NW_015441615.1	75811																	0.1
differentalleles	NW_015441275.1|_444254	NW_015441275.1	444254	gene	419078	485164	107343988	protein_coding	NW_015441275.1	mRNA	dedicator of cytokinesis protein 9-like									0
differentalleles	NW_015441854.1|_25492	NW_015441854.1	25492	gene	24133	25509	107358012	lncRNA	NW_015441854.1	cRNA	uncharacterized LOC107358012	exon	25295	25509						0.05
differentalleles	NW_015442756.1|_17160	NW_015442756.1	17160																	0.1
differentalleles	NW_015441191.1|_581944	NW_015441191.1	581944	gene	571614	594987	107339702	lncRNA	NW_015441191.1	cRNA	uncharacterized LOC107339702									0
differentalleles	NW_015441494.1|_183108	NW_015441494.1	183108																	0.05
differentalleles	NW_015441128.1|_125580	NW_015441128.1	125580	gene	117666	141079	107335315	protein_coding	NW_015441128.1	mRNA	centrosome and spindle pole associated protein 1-like	exon	125577	125732						0
differentalleles	NW_015441208.1|_8591	NW_015441208.1	8591																	0.15
differentalleles	NW_015442066.1|_52282	NW_015442066.1	52282	gene	45920	60891	107327989	lncRNA	NW_015442066.1	cRNA	uncharacterized LOC107327989									0.3
differentalleles	NW_015441271.1|_299021	NW_015441271.1	299021																	0.3
differentalleles	NW_015441190.1|_397734	NW_015441190.1	397734	gene	396793	398288	107339666	lncRNA	NW_015441190.1	cRNA	uncharacterized LOC107339666	exon	396793	397754						0
differentalleles	NW_015441181.1|_104166	NW_015441181.1	104166																	0.15
differentalleles	NW_015441174.1|_176332	NW_015441174.1	176332																	0.2
differentalleles	NW_015441115.1|_256073	NW_015441115.1	256073																	0.1
differentalleles	NW_015441186.1|_76047	NW_015441186.1	76047																	0
differentalleles	NW_015441591.1|_159076	NW_015441591.1	159076																	0.2
differentalleles	NW_015441207.1|_339190	NW_015441207.1	339190																	0.3
differentalleles	NW_015441412.1|_182939	NW_015441412.1	182939	gene	156052	281700	107349236	protein_coding	NW_015441412.1	mRNA	uncharacterized LOC107349236%2C transcript variant X1									0.2
differentalleles	NW_015442197.1|_44976	NW_015442197.1	44976																	0.05
differentalleles	NW_015441190.1|_715197	NW_015441190.1	715197	gene	713729	718891	107339678	protein_coding	NW_015441190.1	mRNA	uncharacterized LOC107339678	exon	713729	718891						0
differentalleles	NW_015441370.1|_381352	NW_015441370.1	381352	gene	373575	392183	107347883	protein_coding;partial=true	NW_015441370.1	mRNA	probable serine incorporator									0.25
differentalleles	NW_015441367.1|_91523	NW_015441367.1	91523																	0.15
differentalleles	NW_015442007.1|_34279	NW_015442007.1	34279																	0.05
differentalleles	NW_015441124.1|_844606	NW_015441124.1	844606	gene	835543	857750	107335023	protein_coding	NW_015441124.1	mRNA	tyrosine aminotransferase-like									0.25
differentalleles	NW_015442200.1|_33124	NW_015442200.1	33124	gene	28590	55616	107328723	pseudogene;pseudo=true												0.15
differentalleles	NW_015441634.1|_50459	NW_015441634.1	50459																	0.05
differentalleles	NW_015441831.1|_80304	NW_015441831.1	80304																	0.4
differentalleles	NW_015442411.1|_27434	NW_015442411.1	27434																	0.25
differentalleles	NW_015441081.1|_563818	NW_015441081.1	563818	gene	537998	596621	107330996	lncRNA	NW_015441081.1	cRNA	uncharacterized LOC107330996%2C transcript variant X4									0.3
differentalleles	NW_015441670.1|_158390	NW_015441670.1	158390	gene	146420	163375	107355327	protein_coding	NW_015441670.1	mRNA	uncharacterized LOC107355327									0.15
differentalleles	NW_015441249.1|_39591	NW_015441249.1	39591	gene	24321	40020	107342826	protein_coding	NW_015441249.1	mRNA	multidrug resistance-associated protein 4-like	exon	39325	40020						0.15
differentalleles	NW_015441242.1|_52245	NW_015441242.1	52245	gene	44737	56789	107342494	protein_coding	NW_015441242.1	mRNA	uncharacterized LOC107342494%2C transcript variant X1									0.1
differentalleles	NW_015441120.1|_429642	NW_015441120.1	429642																	0.2
differentalleles	NW_015441401.1|_54430	NW_015441401.1	54430	gene	52485	55947	107348864	protein_coding	NW_015441401.1	mRNA	uncharacterized LOC107348864	exon	54144	54713						0.5
differentalleles	NW_015441159.1|_43247	NW_015441159.1	43247	gene	19403	55311	107337607	protein_coding	NW_015441159.1	mRNA	leucine-rich repeats and immunoglobulin-like domains protein 1	exon	43023	43410						0
differentalleles	NW_015442064.1|_61242	NW_015442064.1	61242	gene	56952	86347	107327972	protein_coding	NW_015442064.1	mRNA	proteasome subunit beta type-7-like	exon	61186	61263						0
differentalleles	NW_015441177.1|_541769	NW_015441177.1	541769																	0.35
differentalleles	NW_015442117.1|_1760	NW_015442117.1	1760	gene	372	10860	107328304	protein_coding	NW_015442117.1	mRNA	UDP-glucose 6-dehydrogenase-like	exon	372	2416						0.05
differentalleles	NW_015441141.1|_266368	NW_015441141.1	266368	gene	262949	286026	107336334	protein_coding	NW_015441141.1	mRNA	nucleotide-binding oligomerization domain-containing protein 1-like	exon	265048	266384						0
differentalleles	NW_015441088.1|_789114	NW_015441088.1	789114																	0.1
differentalleles	NW_015441115.1|_633766	NW_015441115.1	633766																	0.05
differentalleles	NW_015441196.1|_245746	NW_015441196.1	245746	gene	245031	256455	107339930	protein_coding	NW_015441196.1	mRNA	uncharacterized LOC107339930%2C transcript variant X1	exon	245031	245854						0.25
differentalleles	NW_015441060.1|_820265	NW_015441060.1	820265	gene	819773	823394	107335191	lncRNA	NW_015441060.1	cRNA	uncharacterized LOC107335191	exon	820004	820661						0.2
differentalleles	NW_015442145.1|_47625	NW_015442145.1	47625	gene	47008	49635	107328467	lncRNA	NW_015442145.1	cRNA	uncharacterized LOC107328467	exon	47008	47786						0.3
differentalleles	NW_015441323.1|_102004	NW_015441323.1	102004																	0.1
differentalleles	NW_015442453.1|_7076	NW_015442453.1	7076																	0.05
differentalleles	NW_015441157.1|_357606	NW_015441157.1	357606	gene	356520	371950	107337491	protein_coding	NW_015441157.1	mRNA	uncharacterized LOC107337491%2C transcript variant X4									0.5
differentalleles	NW_015441523.1|_217644	NW_015441523.1	217644	gene	199161	223046	107352264	pseudogene;pseudo=true												0
differentalleles	NW_015441342.1|_259244	NW_015441342.1	259244																	0.15
differentalleles	NW_015441490.1|_277530	NW_015441490.1	277530																	0
differentalleles	NW_015441251.1|_245276	NW_015441251.1	245276																	0.3
differentalleles	NW_015441059.1|_254932	NW_015441059.1	254932																	0.55
differentalleles	NW_015441433.1|_8898	NW_015441433.1	8898																	0.2
differentalleles	NW_015441506.1|_14163	NW_015441506.1	14163																	0.1
differentalleles	NW_015441433.1|_351449	NW_015441433.1	351449																	0.5
differentalleles	NW_015441370.1|_223568	NW_015441370.1	223568	gene	215746	225235	107347852	protein_coding	NW_015441370.1	mRNA	uncharacterized LOC107347852									0.35
differentalleles	NW_015442178.1|_28309	NW_015442178.1	28309																	0.3
differentalleles	NW_015441071.1|_1357109	NW_015441071.1	1357109																	0.15
differentalleles	NW_015441304.1|_378526	NW_015441304.1	378526																	0.25
differentalleles	NW_015442036.1|_62120	NW_015442036.1	62120																	0.15
differentalleles	NW_015441061.1|_1928116	NW_015441061.1	1928116	gene	1868874	1952151	107337706	protein_coding	NW_015441061.1	mRNA	slit homolog 1 protein-like%2C transcript variant X2									0.5
differentalleles	NW_015441065.1|_1426204	NW_015441065.1	1426204	gene	1421530	1428789	107342192	protein_coding	NW_015441065.1	mRNA	poly [ADP-ribose] polymerase 2-A-like									0.6
differentalleles	NW_015441093.1|_186096	NW_015441093.1	186096	gene	110461	231813	107332225	protein_coding	NW_015441093.1	mRNA	uncharacterized LOC107332225%2C transcript variant X2									0.45
differentalleles	NW_015441245.1|_517124	NW_015441245.1	517124																	0.1
differentalleles	NW_015442145.1|_52044	NW_015442145.1	52044																	0.6
differentalleles	NW_015441060.1|_133361	NW_015441060.1	133361	gene	75800	166338	107334554	protein_coding	NW_015441060.1	mRNA	sushi%2C von Willebrand factor type A%2C EGF and pentraxin domain-containing protein 1-like%2C transcript variant X2	exon	133221	133403						0
differentalleles	NW_015441064.1|_1137057	NW_015441064.1	1137057	gene	1136270	1137779	107341044	protein_coding	NW_015441064.1	mRNA	uncharacterized LOC107341044	exon	1137032	1137779						0
differentalleles	NW_015441072.1|_300160	NW_015441072.1	300160	gene	298234	300382	107352401	protein_coding	NW_015441072.1	mRNA	uncharacterized LOC107352401	exon	300138	300382						0.2
differentalleles	NW_015441133.1|_110716	NW_015441133.1	110716	gene	110049	127910	107335774	protein_coding	NW_015441133.1	mRNA	probable glycoprotein hormone G-protein coupled receptor%2C transcript variant X3	exon	110049	112322						0.05
differentalleles	NW_015441190.1|_421002	NW_015441190.1	421002	gene	419517	422171	107339662	lncRNA	NW_015441190.1	cRNA	uncharacterized LOC107339662	exon	419517	421267						0.1
differentalleles	NW_015441295.1|_491678	NW_015441295.1	491678	gene	483649	493358	107344768	protein_coding	NW_015441295.1	mRNA	ankyrin-2-like	exon	488355	493358						0.1
differentalleles	NW_015441334.1|_54704	NW_015441334.1	54704	gene	54138	54988	107346463	protein_coding	NW_015441334.1	mRNA	uncharacterized LOC107346463	exon	54138	54988						0
differentalleles	NW_015441340.1|_167665	NW_015441340.1	167665	gene	158431	167921	107346661	protein_coding	NW_015441340.1	mRNA	uncharacterized LOC107346661	exon	167305	167921						0.05
differentalleles	NW_015441361.1|_16434	NW_015441361.1	16434	gene	14473	20745	107347468	protein_coding	NW_015441361.1	mRNA	uncharacterized LOC107347468	exon	14473	20745						0.6
differentalleles	NW_015441393.1|_277420	NW_015441393.1	277420	gene	273533	279861	107348660	protein_coding	NW_015441393.1	mRNA	uncharacterized LOC107348660	exon	273533	279861						0
differentalleles	NW_015441456.1|_348064	NW_015441456.1	348064	gene	346634	348709	107350464	protein_coding	NW_015441456.1	mRNA	uncharacterized LOC107350464	exon	347224	348709						0
differentalleles	NW_015441486.1|_14701	NW_015441486.1	14701	gene	13455	15607	107351227	protein_coding	NW_015441486.1	mRNA	THAP domain-containing protein 1-like	exon	13455	15607						0.2
differentalleles	NW_015441490.1|_136439	NW_015441490.1	136439	gene	133865	136453	107351331	protein_coding	NW_015441490.1	mRNA	cytochrome P450 3A8-like%2C transcript variant X1	exon	135342	136453						0.15
differentalleles	NW_015441620.1|_25904	NW_015441620.1	25904	gene	21548	33160	107354343	protein_coding	NW_015441620.1	mRNA	excitatory amino acid transporter 1-like	exon	25564	25907						0.15
differentalleles	NW_015441672.1|_237544	NW_015441672.1	237544	gene	223387	237632	107355359	protein_coding	NW_015441672.1	mRNA	protein CEPU-1-like%2C transcript variant X1	exon	237488	237632						0.3
differentalleles	NW_015441675.1|_125659	NW_015441675.1	125659	gene	122756	127018	107355404	protein_coding	NW_015441675.1	mRNA	NACHT%2C LRR and PYD domains-containing protein 12-like%2C transcript variant X1	exon	125048	127018						0.1
differentalleles	NW_015441732.1|_42202	NW_015441732.1	42202	gene	40989	44813	107356306	protein_coding	NW_015441732.1	mRNA	uncharacterized LOC107356306	exon	40989	44813						0.15
differentalleles	NW_015441741.1|_152896	NW_015441741.1	152896	gene	150705	153234	107356440	protein_coding	NW_015441741.1	mRNA	uncharacterized LOC107356440	exon	150705	153234						0.15
differentalleles	NW_015441747.1|_7266	NW_015441747.1	7266	gene	7162	7971	107356511	protein_coding	NW_015441747.1	mRNA	uncharacterized LOC107356511	exon	7162	7971						0.15
differentalleles	NW_015441767.1|_45863	NW_015441767.1	45863	gene	27399	59827	107356826	protein_coding	NW_015441767.1	mRNA	pleckstrin homology domain-containing family G member 5-like	exon	45771	46064						0
differentalleles	NW_015441806.1|_113374	NW_015441806.1	113374	gene	104366	123949	107357355	protein_coding	NW_015441806.1	mRNA	E3 ubiquitin-protein ligase TTC3-like%2C transcript variant X4	exon	112396	113398						0.05
differentalleles	NW_015442083.1|_67046	NW_015442083.1	67046	gene	66730	68592	107328099	protein_coding	NW_015442083.1	mRNA	uncharacterized LOC107328099	exon	66730	68055						0.25
differentalleles	NW_015442125.1|_7897	NW_015442125.1	7897	gene	1862	17290	107328350	protein_coding	NW_015442125.1	mRNA	uncharacterized LOC107328350%2C transcript variant X1	exon	6519	8246						0.2
differentalleles	NW_015442479.1|_3741	NW_015442479.1	3741	gene	99	5630	107329819	protein_coding	NW_015442479.1	mRNA	uncharacterized LOC107329819	exon	3590	3763						0.05
differentalleles	NW_015441066.1|_923026	NW_015441066.1	923026	gene	901869	934894	107344416	protein_coding	NW_015441066.1	mRNA	sterile alpha motif domain-containing protein 9-like%2C transcript variant X2									0.05
differentalleles	NW_015441079.1|_981198	NW_015441079.1	981198	gene	970730	986107	107328792	protein_coding	NW_015441079.1	mRNA	lisH domain-containing protein C1711.05-like									0.15
differentalleles	NW_015441124.1|_844487	NW_015441124.1	844487	gene	835543	857750	107335023	protein_coding	NW_015441124.1	mRNA	tyrosine aminotransferase-like									0.2
differentalleles	NW_015441127.1|_193660	NW_015441127.1	193660	gene	157301	221442	107335278	protein_coding	NW_015441127.1	mRNA	uncharacterized LOC107335278%2C transcript variant X3									0.2
differentalleles	NW_015441151.1|_252300	NW_015441151.1	252300	gene	248050	262885	107337087	protein_coding	NW_015441151.1	mRNA	type-1 angiotensin II receptor B-like%2C transcript variant X1									0.1
differentalleles	NW_015441156.1|_401847	NW_015441156.1	401847	gene	379673	420550	107337420	protein_coding	NW_015441156.1	mRNA	gamma-secretase-activating protein-like%2C transcript variant X1									0
differentalleles	NW_015441197.1|_227936	NW_015441197.1	227936	gene	173145	238505	107339975	protein_coding	NW_015441197.1	mRNA	ankyrin repeat and fibronectin type-III domain-containing protein 1-like%2C transcript variant X1									0.2
differentalleles	NW_015441200.1|_465648	NW_015441200.1	465648	gene	464064	469864	107340166	lncRNA	NW_015441200.1	cRNA	uncharacterized LOC107340166									0.2
differentalleles	NW_015441248.1|_573085	NW_015441248.1	573085	gene	565819	584681	107342786	protein_coding	NW_015441248.1	mRNA	mitogen-activated protein kinase kinase kinase kinase 4-like									0.15
differentalleles	NW_015441352.1|_153087	NW_015441352.1	153087	gene	125161	153853	107347094	protein_coding	NW_015441352.1	mRNA	probable ATP-dependent RNA helicase DDX60									0.1
differentalleles	NW_015441385.1|_331547	NW_015441385.1	331547	gene	302975	400719	107348368	protein_coding	NW_015441385.1	mRNA	fibroblast growth factor receptor 3-like%2C transcript variant X11									0
differentalleles	NW_015441404.1|_281166	NW_015441404.1	281166	gene	278316	308945	107348987	protein_coding	NW_015441404.1	mRNA	interferon-inducible GTPase 5-like									0.05
differentalleles	NW_015441496.1|_242642	NW_015441496.1	242642	gene	240513	250138	107351520	protein_coding	NW_015441496.1	mRNA	transmembrane protein 180-like									0.15
differentalleles	NW_015441547.1|_87289	NW_015441547.1	87289	gene	75704	88084	107352800	protein_coding	NW_015441547.1	mRNA	SRSF protein kinase 1-like									0.05
differentalleles	NW_015441570.1|_50418	NW_015441570.1	50418	gene	3685	69659	107353324	protein_coding	NW_015441570.1	mRNA	hemicentin-2-like%2C transcript variant X7									0.05
differentalleles	NW_015441631.1|_201677	NW_015441631.1	201677	gene	201080	215993	107354545	protein_coding	NW_015441631.1	mRNA	uncharacterized LOC107354545%2C transcript variant X1									0
differentalleles	NW_015441686.1|_37687	NW_015441686.1	37687	gene	15714	39029	107355584	protein_coding	NW_015441686.1	mRNA	hemicentin-1-like									0.1
differentalleles	NW_015441706.1|_200768	NW_015441706.1	200768	gene	190012	207487	107355915	protein_coding	NW_015441706.1	mRNA	hemicentin-1-like									0
differentalleles	NW_015442064.1|_61112	NW_015442064.1	61112	gene	56952	86347	107327972	protein_coding	NW_015442064.1	mRNA	proteasome subunit beta type-7-like									0.25
differentalleles	NW_015442266.1|_20772	NW_015442266.1	20772	gene	17223	37338	107329043	protein_coding	NW_015442266.1	mRNA	uncharacterized LOC107329043%2C transcript variant X2									0.2
differentalleles	NW_015441816.1|_124787	NW_015441816.1	124787	tRNAscan-SE	124783	124855	107325955	tRNA	NW_015441816.1	tRNAscan-SE	transfer RNA valine (anticodon AAC)	exon	124783	124855						0
differentalleles	NW_015441059.1|_888522	NW_015441059.1	888522																	0.05
differentalleles	NW_015441074.1|_71844	NW_015441074.1	71844																	0.1
differentalleles	NW_015441088.1|_796388	NW_015441088.1	796388																	0.05
differentalleles	NW_015441089.1|_393300	NW_015441089.1	393300																	0.1
differentalleles	NW_015441099.1|_745763	NW_015441099.1	745763																	0.05
differentalleles	NW_015441115.1|_632622	NW_015441115.1	632622																	0.25
differentalleles	NW_015441172.1|_7854	NW_015441172.1	7854																	0
differentalleles	NW_015441178.1|_745375	NW_015441178.1	745375																	0.1
differentalleles	NW_015441189.1|_718982	NW_015441189.1	718982																	0.05
differentalleles	NW_015441190.1|_554395	NW_015441190.1	554395																	0.55
differentalleles	NW_015441192.1|_227557	NW_015441192.1	227557																	0.05
differentalleles	NW_015441209.1|_424633	NW_015441209.1	424633																	0.1
differentalleles	NW_015441245.1|_517115	NW_015441245.1	517115																	0.15
differentalleles	NW_015441245.1|_517199	NW_015441245.1	517199																	0.15
differentalleles	NW_015441245.1|_525013	NW_015441245.1	525013																	0.05
differentalleles	NW_015441269.1|_105679	NW_015441269.1	105679																	0.2
differentalleles	NW_015441334.1|_394905	NW_015441334.1	394905																	0.05
differentalleles	NW_015441477.1|_301836	NW_015441477.1	301836																	0.05
differentalleles	NW_015441494.1|_327866	NW_015441494.1	327866																	0.1
differentalleles	NW_015441571.1|_247832	NW_015441571.1	247832																	0
differentalleles	NW_015441628.1|_131094	NW_015441628.1	131094																	0.2
differentalleles	NW_015441768.1|_105430	NW_015441768.1	105430																	0.2
differentalleles	NW_015441822.1|_17358	NW_015441822.1	17358																	0
differentalleles	NW_015441934.1|_106487	NW_015441934.1	106487																	0.05
differentalleles	NW_015441963.1|_1054	NW_015441963.1	1054																	0.05
differentalleles	NW_015441994.1|_96943	NW_015441994.1	96943																	0.1
differentalleles	NW_015442107.1|_4123	NW_015442107.1	4123																	0.2
differentalleles	NW_015442178.1|_30985	NW_015442178.1	30985																	0.2
differentalleles	NW_015442384.1|_11498	NW_015442384.1	11498																	0.2
differentalleles	NW_015441190.2|_715197	NW_015441190.2	715197	gene	713796	716338	107339633	protein_coding	NW_015441190.1	mRNA	uncharacterized LOC107339633	exon	713796	718891						NA
differentalleles	NW_015441210.1|_29809	NW_015441210.1	29809	gene	13800	35142	107340735	protein_coding	NW_015441210.1	mRNA	uncharacterized LOC107340735	exon	29018	32615						0
differentalleles	NW_015441681.1|_225909	NW_015441681.1	225909	gene	223550	227121	107355516	lncRNA	NW_015441681.1	cRNA	uncharacterized LOC107355516	exon	225313	226403						0
differentalleles	NW_015441830.1|_154618	NW_015441830.1	154618	gene	154411	156996	107357681	protein_coding	NW_015441830.1	mRNA	uncharacterized LOC107357681	exon	154411	154673						0
differentalleles	NW_015441511.1|_167782	NW_015441511.1	167782	gene	151592	169060	107351922	protein_coding	NW_015441511.1	mRNA	dual specificity tyrosine-phosphorylation-regulated kinase 4-like%2C transcript variant X1									0
differentalleles	NW_015441127.1|_704339	NW_015441127.1	704339																	0.1
differentalleles	NW_015441144.1|_201053	NW_015441144.1	201053																	0
differentalleles	NW_015441174.1|_706923	NW_015441174.1	706923																	0
differentalleles	NW_015441814.1|_68844	NW_015441814.1	68844																	0
match_highdiff	NW_015441060.1|_1518658	NW_015441060.1	1518658	gene	1518350	1528462	107334333	protein_coding	NW_015441060.1	mRNA	protein LTV1 homolog	exon	1518350	1518716	0.345576	0.0698531	0.0817731	3.3718	0.000373388
match_highdiff	NW_015441061.1|_2063813	NW_015441061.1	2063813	gene	2061205	2064522	107337850	protein_coding	NW_015441061.1	mRNA	probable G-protein coupled receptor 135	exon	2061205	2064522	0.375561	0.133335	0.0770767	3.14267	0.000837081
match_highdiff	NW_015441076.1|_1198481	NW_015441076.1	1198481	gene	1193489	1198629	107357797	protein_coding	NW_015441076.1	mRNA	carboxypeptidase Y-like	exon	1198335	1198629	0.303661	0.106397	0.0681847	2.89308	0.00190743
match_highdiff	NW_015441076.1|_1198466	NW_015441076.1	1198466	gene	1193489	1198629	107357797	protein_coding	NW_015441076.1	mRNA	carboxypeptidase Y-like	exon	1198335	1198629	0.303637	0.106408	0.0681864	2.8925	0.00191097
match_highdiff	NW_015441076.1|_1198488	NW_015441076.1	1198488	gene	1193489	1198629	107357797	protein_coding	NW_015441076.1	mRNA	carboxypeptidase Y-like	exon	1198335	1198629	0.302444	0.106131	0.0666584	2.94507	0.00161443
match_highdiff	NW_015441077.1|_38222	NW_015441077.1	38222	gene	33047	39582	107358358	protein_coding	NW_015441077.1	mRNA	uncharacterized LOC107358358	exon	35872	39582	0.312938	0.0810776	0.0474229	4.88921	5.06204e-07
match_highdiff	NW_015441103.1|_48718	NW_015441103.1	48718	gene	29561	59683	107333182	protein_coding	NW_015441103.1	mRNA	phosphatidylinositol phosphatase PTPRQ-like	exon	48438	48740	0.317651	0.0881915	0.0618403	3.71052	0.000103418
match_highdiff	NW_015441111.1|_874388	NW_015441111.1	874388	gene	874058	877513	107334015	protein_coding	NW_015441111.1	mRNA	E3 ubiquitin-protein ligase TRIM71-like%2C transcript variant X2	exon	874058	876713	0.303361	0.108436	0.063035	3.09233	0.000992954
match_highdiff	NW_015441111.1|_874388	NW_015441111.1	874388	gene	874058	877513	107334015	protein_coding	NW_015441111.1	mRNA	E3 ubiquitin-protein ligase TRIM71-like%2C transcript variant X1	exon	874058	877512	0.303361	0.108436	0.063035	3.09233	0.000992954
match_highdiff	NW_015441158.1|_807850	NW_015441158.1	807850	gene	802690	813445	107337579	protein_coding	NW_015441158.1	mRNA	neurocan core protein-like%2C transcript variant X1	exon	807663	807919	0.313126	0.0678918	0.0496578	4.93848	3.93665e-07
match_highdiff	NW_015441166.1|_385168	NW_015441166.1	385168	gene	382480	385377	107338151	protein_coding	NW_015441166.1	mRNA	histamine H2 receptor-like	exon	384603	385377	0.301637	0.0733171	0.0586214	3.89482	4.91349e-05
match_highdiff	NW_015441168.1|_32223	NW_015441168.1	32223	gene	27312	38836	107338282	protein_coding	NW_015441168.1	mRNA	tyrosine-protein kinase receptor Tie-1-like	exon	32139	32388	0.305694	0.0592314	0.0300457	8.20293	1.17299e-16
match_highdiff	NW_015441248.1|_209067	NW_015441248.1	209067	gene	170706	313088	107342772	protein_coding	NW_015441248.1	mRNA	ZP domain-containing protein-like%2C transcript variant X2	exon	208470	209212	0.315874	0.0701808	0.0550145	4.46597	3.9853e-06
match_highdiff	NW_015441248.2|_209067	NW_015441248.2	209067	gene	170706	313088	107342772	protein_coding	NW_015441248.1	mRNA	ZP domain-containing protein-like%2C transcript variant X1	exon	208858	209212	0.315874	0.0701808	0.0550145	4.46597	3.9853e-06
match_highdiff	NW_015441257.1|_270987	NW_015441257.1	270987	gene	270787	281343	107343148	protein_coding	NW_015441257.1	mRNA	nitrogen permease regulator 2-like protein	exon	270787	272003	0.328167	0.101562	0.0602049	3.7639	8.36428e-05
match_highdiff	NW_015441257.1|_271011	NW_015441257.1	271011	gene	270787	281343	107343148	protein_coding	NW_015441257.1	mRNA	nitrogen permease regulator 2-like protein	exon	270787	272003	0.326834	0.101435	0.0598971	3.76311	8.39076e-05
match_highdiff	NW_015441305.1|_474697	NW_015441305.1	474697	gene	474607	475815	107345218	protein_coding	NW_015441305.1	mRNA	piggyBac transposable element-derived protein 4-like	exon	474607	475815	0.385049	0.128088	0.105833	2.42798	0.00759168
match_highdiff	NW_015441372.1|_32414	NW_015441372.1	32414	gene	30525	32539	107347941	protein_coding	NW_015441372.1	mRNA	uncharacterized LOC107347941	exon	32050	32539	0.30354	0.0759229	0.0431076	5.28021	6.45182e-08
match_highdiff	NW_015441385.1|_65624	NW_015441385.1	65624	gene	61249	65812	107348359	protein_coding	NW_015441385.1	mRNA	translation initiation factor eIF-2B subunit delta-like	exon	65525	65812	0.330089	0.115823	0.0613207	3.49419	0.000237751
match_highdiff	NW_015441398.1|_167571	NW_015441398.1	167571	gene	157472	168861	107348804	protein_coding	NW_015441398.1	mRNA	uncharacterized LOC107348804	exon	166422	168861	0.405185	0.0801108	0.0708325	4.58934	2.22327e-06
match_highdiff	NW_015441410.1|_37108	NW_015441410.1	37108	gene	36166	43979	107349183	protein_coding	NW_015441410.1	mRNA	C-C chemokine receptor 1-like protein 1%2C transcript variant X2	exon	36166	38219	0.346087	0.123339	0.0905611	2.45965	0.0069537
match_highdiff	NW_015441410.1|_277635	NW_015441410.1	277635	gene	268820	278680	107349169	protein_coding	NW_015441410.1	mRNA	uncharacterized LOC107349169%2C transcript variant X1	exon	276419	277723	0.336242	0.0429397	0.0421885	6.95218	1.79844e-12
match_highdiff	NW_015441410.2|_277635	NW_015441410.2	277635	gene	268820	278680	107349169	protein_coding	NW_015441410.1	mRNA	uncharacterized LOC107349169%2C transcript variant X3	exon	276319	277723	0.336242	0.0429397	0.0421885	6.95218	1.79844e-12
match_highdiff	NW_015441410.3|_277635	NW_015441410.3	277635	gene	268820	278680	107349169	protein_coding	NW_015441410.1	mRNA	uncharacterized LOC107349169%2C transcript variant X2	exon	276419	278110	0.336242	0.0429397	0.0421885	6.95218	1.79844e-12
match_highdiff	NW_015441419.1|_226080	NW_015441419.1	226080	gene	223345	238026	107349440	protein_coding	NW_015441419.1	mRNA	centrosomal protein of 104 kDa-like	exon	226047	226138	0.331868	0.0778746	0.0535971	4.73894	1.07421e-06
match_highdiff	NW_015441505.1|_324317	NW_015441505.1	324317	gene	322536	325852	107351748	protein_coding	NW_015441505.1	mRNA	cell wall protein IFF6-like	exon	324166	325852	0.324245	0.10616	0.056457	3.86286	5.60343e-05
match_highdiff	NW_015441512.1|_165799	NW_015441512.1	165799	gene	154067	169196	107351954	protein_coding	NW_015441512.1	mRNA	calnexin-like%2C transcript variant X1	exon	165686	165808	0.364643	0.0698172	0.0503301	5.85784	2.34459e-09
match_highdiff	NW_015441518.1|_282168	NW_015441518.1	282168	gene	278813	283050	107352142	protein_coding	NW_015441518.1	mRNA	inositol phosphorylceramide synthase catalytic subunit aur1-like	exon	281590	283050	0.300583	0.0783467	0.0626912	3.54494	0.000196354
match_highdiff	NW_015441545.1|_118052	NW_015441545.1	118052	gene	91701	118452	107352751	protein_coding	NW_015441545.1	mRNA	myosin heavy chain%2C striated muscle-like	exon	118022	118452	0.308722	0.0670202	0.0480095	5.03446	2.39599e-07
match_highdiff	NW_015441589.1|_97296	NW_015441589.1	97296	gene	95533	121099	107353760	protein_coding	NW_015441589.1	mRNA	zinc finger protein Gfi-1b-like%2C transcript variant X2	exon	97041	97738	0.347814	0.0921485	0.0674298	3.79158	7.48451e-05
match_highdiff	NW_015441988.1|_28543	NW_015441988.1	28543	gene	28116	32878	107327359	lncRNA	NW_015441988.1	cRNA	uncharacterized LOC107327359%2C transcript variant X2	exon	28116	28627	0.305889	0.0774941	0.0509733	4.48068	3.72034e-06
match_highdiff	NW_015441988.2|_28543	NW_015441988.2	28543	gene	28116	32878	107327359	lncRNA	NW_015441988.1	cRNA	uncharacterized LOC107327359%2C transcript variant X1	exon	28119	28627	0.305889	0.0774941	0.0509733	4.48068	3.72034e-06
match_highdiff	NW_015442394.1|_23911	NW_015442394.1	23911	gene	3466	24762	107329554	protein_coding	NW_015442394.1	mRNA	kinesin-like protein KIF11	exon	23881	24762	0.30057	0.12052	0.114995	1.56572	0.0587075
match_highdiff	NW_015441067.1|_1275762	NW_015441067.1	1275762	gene	1247517	1300505	107345201	protein_coding	NW_015441067.1	mRNA	nuclear factor NF-kappa-B p105 subunit-like				0.307613	0.127762	0.0862714	2.08472	0.0185474
match_highdiff	NW_015441069.1|_383303	NW_015441069.1	383303	gene	379710	396501	107348632	protein_coding	NW_015441069.1	mRNA	ubiquitin-like modifier-activating enzyme 1				0.36936	0.0849328	0.0817779	3.47804	0.000252543
match_highdiff	NW_015441073.1|_581267	NW_015441073.1	581267	gene	570198	589707	107353606	protein_coding	NW_015441073.1	mRNA	caspase-3-like				0.387649	0.0806197	0.0666485	4.60669	2.04561e-06
match_highdiff	NW_015441073.1|_581294	NW_015441073.1	581294	gene	570198	589707	107353606	protein_coding	NW_015441073.1	mRNA	caspase-3-like				0.359838	0.0805233	0.0692269	4.03477	2.73281e-05
match_highdiff	NW_015441091.1|_994228	NW_015441091.1	994228	gene	993053	998364	107332055	protein_coding	NW_015441091.1	mRNA	synaptogyrin-2-like				0.318835	0.0780478	0.0508696	4.73342	1.10382e-06
match_highdiff	NW_015441098.1|_31617	NW_015441098.1	31617	gene	12313	32996	107332693	protein_coding	NW_015441098.1	mRNA	transcriptional regulator ATRX-like				0.348314	0.0984581	0.0684786	3.64867	0.0001318
match_highdiff	NW_015441099.1|_1052503	NW_015441099.1	1052503	gene	1045952	1059188	107332829	protein_coding	NW_015441099.1	mRNA	collagen alpha-1(XVII) chain-like				0.443219	0.0823918	0.0496048	7.27404	1.74451e-13
match_highdiff	NW_015441103.1|_869761	NW_015441103.1	869761	gene	867495	871305	107333261	protein_coding	NW_015441103.1	mRNA	uncharacterized LOC107333261				0.327022	0.108416	0.0675196	3.23766	0.000602564
match_highdiff	NW_015441103.1|_982548	NW_015441103.1	982548	gene	957134	1006795	107333259	protein_coding	NW_015441103.1	mRNA	uncharacterized LOC107333259%2C transcript variant X2				0.311967	0.0568758	0.0408494	6.24467	2.12343e-10
match_highdiff	NW_015441139.1|_231898	NW_015441139.1	231898	gene	225347	236910	107336237	protein_coding	NW_015441139.1	mRNA	NACHT domain- and WD repeat-containing protein 1-like				0.376987	0.124396	0.054634	4.62333	1.88812e-06
match_highdiff	NW_015441152.1|_621060	NW_015441152.1	621060	gene	619992	625558	107337133	protein_coding	NW_015441152.1	mRNA	counting factor associated protein D-like				0.384691	0.0727668	0.0435663	7.15976	4.04079e-13
match_highdiff	NW_015441152.1|_621042	NW_015441152.1	621042	gene	619992	625558	107337133	protein_coding	NW_015441152.1	mRNA	counting factor associated protein D-like				0.384668	0.0727716	0.0435597	7.16021	4.02782e-13
match_highdiff	NW_015441152.1|_621055	NW_015441152.1	621055	gene	619992	625558	107337133	protein_coding	NW_015441152.1	mRNA	counting factor associated protein D-like				0.384257	0.0725423	0.04305	7.24075	2.23101e-13
match_highdiff	NW_015441159.1|_701026	NW_015441159.1	701026	gene	695146	703422	107337627	protein_coding	NW_015441159.1	mRNA	FYVE%2C RhoGEF and PH domain-containing protein 4-like				0.324629	0.105778	0.0809191	2.70457	0.00341962
match_highdiff	NW_015441174.1|_270331	NW_015441174.1	270331	gene	269502	270663	107338654	protein_coding	NW_015441174.1	mRNA	uncharacterized protein K02A2.6-like				0.335623	0.088133	0.0687115	3.60187	0.000157969
match_highdiff	NW_015441177.1|_185778	NW_015441177.1	185778	gene	180029	188046	107338835	protein_coding	NW_015441177.1	mRNA	caspase-1-like%2C transcript variant X2				0.336384	0.122192	0.0779351	2.74834	0.00299487
match_highdiff	NW_015441177.1|_185779	NW_015441177.1	185779	gene	180029	188046	107338835	protein_coding	NW_015441177.1	mRNA	caspase-1-like%2C transcript variant X2				0.328467	0.119719	0.0810316	2.57613	0.00499562
match_highdiff	NW_015441188.1|_531659	NW_015441188.1	531659	gene	528915	533738	107339554	protein_coding	NW_015441188.1	mRNA	papilin-like				0.374333	0.098325	0.0580296	4.75633	9.85731e-07
match_highdiff	NW_015441213.1|_64273	NW_015441213.1	64273	gene	53747	68853	107340940	protein_coding	NW_015441213.1	mRNA	uncharacterized LOC107340940				0.315897	0.0991477	0.0761945	2.84468	0.00222278
match_highdiff	NW_015441217.1|_444643	NW_015441217.1	444643	gene	439343	458628	107341165	protein_coding	NW_015441217.1	mRNA	coiled-coil domain-containing protein 62-like				0.325225	0.0763854	0.0675982	3.68116	0.000116088
match_highdiff	NW_015441235.1|_481035	NW_015441235.1	481035	gene	470894	487510	107342138	protein_coding	NW_015441235.1	mRNA	uncharacterized LOC107342138				0.30615	0.0794302	0.0741676	3.05686	0.00111836
match_highdiff	NW_015441246.1|_255896	NW_015441246.1	255896	gene	225697	408035	107342723	protein_coding	NW_015441246.1	mRNA	receptor-type tyrosine-protein phosphatase T-like				0.346029	0.0578352	0.0500045	5.76336	4.12286e-09
match_highdiff	NW_015441246.1|_255932	NW_015441246.1	255932	gene	225697	408035	107342723	protein_coding	NW_015441246.1	mRNA	receptor-type tyrosine-protein phosphatase T-like				0.33724	0.0540589	0.0487003	5.81478	3.03575e-09
match_highdiff	NW_015441246.1|_255941	NW_015441246.1	255941	gene	225697	408035	107342723	protein_coding	NW_015441246.1	mRNA	receptor-type tyrosine-protein phosphatase T-like				0.337237	0.0540544	0.0487006	5.81476	3.03598e-09
match_highdiff	NW_015441257.1|_234310	NW_015441257.1	234310	gene	166084	270010	107343147	protein_coding	NW_015441257.1	mRNA	vesicle-fusing ATPase-like				0.30675	0.0776224	0.0471618	4.85833	5.91886e-07
match_highdiff	NW_015441263.1|_274108	NW_015441263.1	274108	gene	272057	284518	107343424	protein_coding	NW_015441263.1	mRNA	clumping factor A-like				0.300426	0.0619099	0.0435048	5.48252	2.09653e-08
match_highdiff	NW_015441278.1|_392925	NW_015441278.1	392925	gene	388982	405052	107344111	protein_coding	NW_015441278.1	mRNA	3-hydroxy-3-methylglutaryl-coenzyme A reductase-like				0.313051	0.0606549	0.0428902	5.8847	1.99384e-09
match_highdiff	NW_015441292.1|_24738	NW_015441292.1	24738	gene	20467	28704	107344644	protein_coding	NW_015441292.1	mRNA	uncharacterized LOC107344644				0.389325	0.0780161	0.0400408	7.77479	3.77863e-15
match_highdiff	NW_015441302.1|_15176	NW_015441302.1	15176	gene	10883	19221	107345062	protein_coding	NW_015441302.1	mRNA	uncharacterized LOC107345062				0.315579	0.127183	0.0612702	3.07483	0.0010531
match_highdiff	NW_015441317.1|_238836	NW_015441317.1	238836	gene	205216	260954	107345789	protein_coding	NW_015441317.1	mRNA	uncharacterized LOC107345789%2C transcript variant X5				0.437839	0.0928299	0.0398378	8.66035	2.35166e-18
match_highdiff	NW_015441344.1|_5648	NW_015441344.1	5648	gene	5321	7436	107346767	protein_coding	NW_015441344.1	mRNA	probable RNA-binding protein EIF1AD				0.406372	0.155645	0.104742	2.39376	0.00833833
match_highdiff	NW_015441385.1|_50513	NW_015441385.1	50513	gene	35113	51089	107348375	protein_coding	NW_015441385.1	mRNA	60S ribosomal protein L7-like%2C transcript variant X1				0.385548	0.0695198	0.0561789	5.62539	9.25437e-09
match_highdiff	NW_015441395.1|_117426	NW_015441395.1	117426	gene	109175	120307	107348704	protein_coding	NW_015441395.1	mRNA	spermatogenesis-associated protein 5-like				0.360253	0.100444	0.0623783	4.16506	1.55635e-05
match_highdiff	NW_015441403.1|_51875	NW_015441403.1	51875	gene	37853	54100	107348935	protein_coding	NW_015441403.1	mRNA	uncharacterized LOC107348935%2C transcript variant X2				0.337905	0.122471	0.0590684	3.6472	0.000132559
match_highdiff	NW_015441403.1|_47744	NW_015441403.1	47744	gene	37853	54100	107348935	protein_coding	NW_015441403.1	mRNA	uncharacterized LOC107348935%2C transcript variant X2				0.321121	0.104243	0.0688173	3.15151	0.000812153
match_highdiff	NW_015441413.1|_188081	NW_015441413.1	188081	gene	186941	194831	107349272	protein_coding	NW_015441413.1	mRNA	uncharacterized LOC107349272				0.314398	0.101053	0.069411	3.07364	0.00105732
match_highdiff	NW_015441413.1|_188087	NW_015441413.1	188087	gene	186941	194831	107349272	protein_coding	NW_015441413.1	mRNA	uncharacterized LOC107349272				0.314386	0.101044	0.0694117	3.07357	0.00105757
match_highdiff	NW_015441413.1|_188083	NW_015441413.1	188083	gene	186941	194831	107349272	protein_coding	NW_015441413.1	mRNA	uncharacterized LOC107349272				0.311071	0.103045	0.0691327	3.00908	0.00131019
match_highdiff	NW_015441413.1|_188049	NW_015441413.1	188049	gene	186941	194831	107349272	protein_coding	NW_015441413.1	mRNA	uncharacterized LOC107349272				0.304251	0.107129	0.0688996	2.861	0.00211153
match_highdiff	NW_015441438.1|_336647	NW_015441438.1	336647	gene	320466	341514	107349960	protein_coding	NW_015441438.1	mRNA	AF4/FMR2 family member 4-like				0.381829	0.0529034	0.0399192	8.23978	8.62658e-17
match_highdiff	NW_015441459.1|_257178	NW_015441459.1	257178	gene	237071	258542	107350566	protein_coding	NW_015441459.1	mRNA	neuronal acetylcholine receptor subunit alpha-7-like				0.302059	0.0641896	0.035434	6.71302	9.53178e-12
match_highdiff	NW_015441499.1|_164225	NW_015441499.1	164225	gene	157100	173754	107351598	protein_coding	NW_015441499.1	mRNA	AP-1 complex subunit gamma-1-like				0.320765	0.0921385	0.0621248	3.68012	0.000116563
match_highdiff	NW_015441509.1|_44332	NW_015441509.1	44332	gene	39673	97968	107351861	protein_coding	NW_015441509.1	mRNA	collagen alpha-1(I) chain-like				0.33793	0.0553227	0.0323741	8.72942	1.27994e-18
match_highdiff	NW_015441627.1|_247885	NW_015441627.1	247885	gene	245115	250080	107354473	protein_coding	NW_015441627.1	mRNA	uncharacterized LOC107354473				0.344666	0.109348	0.0907262	2.59371	0.00474729
match_highdiff	NW_015441627.1|_247876	NW_015441627.1	247876	gene	245115	250080	107354473	protein_coding	NW_015441627.1	mRNA	uncharacterized LOC107354473				0.331613	0.110484	0.0920237	2.40295	0.00813168
match_highdiff	NW_015441659.1|_88924	NW_015441659.1	88924	gene	83540	99005	107355119	protein_coding	NW_015441659.1	mRNA	cytoplasmic polyadenylation element-binding protein 2-like				0.335423	0.094514	0.0472566	5.09789	1.71731e-07
match_highdiff	NW_015441696.1|_35932	NW_015441696.1	35932	gene	31540	57257	107355732	protein_coding	NW_015441696.1	mRNA	MAP kinase-activating death domain protein-like				0.300138	0.0728364	0.0451411	5.03536	2.38479e-07
match_highdiff	NW_015441715.1|_21414	NW_015441715.1	21414	gene	17000	25712	107356073	protein_coding	NW_015441715.1	mRNA	uncharacterized LOC107356073				0.304901	0.0821657	0.055248	4.03155	2.7705e-05
match_highdiff	NW_015441969.1|_93165	NW_015441969.1	93165	gene	61988	94916	107327148	protein_coding	NW_015441969.1	mRNA	CAP-Gly domain-containing linker protein 1-like				0.314247	0.0343325	0.0364268	7.6843	7.69181e-15
match_highdiff	NW_015442137.1|_38050	NW_015442137.1	38050	gene	35952	38831	107328404	protein_coding	NW_015442137.1	mRNA	ATP synthase subunit O%2C mitochondrial-like				0.430158	0.0685289	0.047446	7.62191	1.24979e-14
match_highdiff	NW_015442257.1|_998	NW_015442257.1	998	gene	472	5031	107329003	protein_coding	NW_015442257.1	mRNA	transient receptor potential cation channel subfamily V member 4-like				0.304851	0.0615135	0.0443408	5.48789	2.03376e-08
match_highdiff	NW_015442329.1|_23454	NW_015442329.1	23454	gene	15049	42160	107329303	protein_coding							0.340106	0.0396908	0.036198	8.29923	5.23961e-17
match_highdiff	NW_015441072.1|_388276	NW_015441072.1	388276												0.388618	0.0658909	0.0398909	8.09024	2.97727e-16
match_highdiff	NW_015441074.1|_521520	NW_015441074.1	521520												0.31811	0.070283	0.0601736	4.11853	1.90644e-05
match_highdiff	NW_015441080.1|_553895	NW_015441080.1	553895												0.328251	0.0582698	0.0561981	4.8041	7.77263e-07
match_highdiff	NW_015441088.1|_1153105	NW_015441088.1	1153105												0.324002	0.0884608	0.0696289	3.38281	0.000358743
match_highdiff	NW_015441091.1|_1123275	NW_015441091.1	1123275												0.307896	0.065586	0.0557745	4.34445	6.9811e-06
match_highdiff	NW_015441097.1|_160642	NW_015441097.1	160642												0.319899	0.0987663	0.0689164	3.20871	0.000666656
match_highdiff	NW_015441128.1|_418677	NW_015441128.1	418677												0.303094	0.0971415	0.0633943	3.24876	0.000579552
match_highdiff	NW_015441131.1|_876304	NW_015441131.1	876304												0.317349	0.0932199	0.0589088	3.80468	7.09938e-05
match_highdiff	NW_015441141.1|_860311	NW_015441141.1	860311												0.358473	0.0966456	0.0769429	3.40288	0.000333401
match_highdiff	NW_015441162.1|_407427	NW_015441162.1	407427												0.349432	0.0697954	0.0424116	6.5934	2.14934e-11
match_highdiff	NW_015441171.1|_349590	NW_015441171.1	349590												0.319266	0.0819453	0.0547289	4.33629	7.24532e-06
match_highdiff	NW_015441171.1|_349597	NW_015441171.1	349597												0.318816	0.0824465	0.0547546	4.31689	7.9123e-06
match_highdiff	NW_015441177.1|_676077	NW_015441177.1	676077												0.311971	0.0985534	0.0721295	2.95881	0.00154414
match_highdiff	NW_015441177.1|_437355	NW_015441177.1	437355												0.305717	0.0865272	0.0576557	3.8017	7.18524e-05
match_highdiff	NW_015441178.1|_292106	NW_015441178.1	292106												0.34159	0.0683802	0.0420163	6.50247	3.95069e-11
match_highdiff	NW_015441195.1|_711956	NW_015441195.1	711956												0.367794	0.0715889	0.0849364	3.48737	0.000243894
match_highdiff	NW_015441200.1|_604036	NW_015441200.1	604036												0.330366	0.0945102	0.0571401	4.12768	1.83224e-05
match_highdiff	NW_015441230.1|_628672	NW_015441230.1	628672												0.396669	0.0816333	0.0701124	4.49329	3.50651e-06
match_highdiff	NW_015441230.1|_468582	NW_015441230.1	468582												0.392447	0.0780969	0.055879	5.62555	9.24584e-09
match_highdiff	NW_015441241.1|_118368	NW_015441241.1	118368												0.363864	0.0805026	0.0651528	4.34919	6.83218e-06
match_highdiff	NW_015441259.1|_43136	NW_015441259.1	43136												0.476807	0.175403	0.122494	2.46056	0.00693611
match_highdiff	NW_015441259.1|_43121	NW_015441259.1	43121												0.474966	0.176514	0.125863	2.37124	0.00886425
match_highdiff	NW_015441290.1|_488690	NW_015441290.1	488690												0.399379	0.118483	0.0934	3.00746	0.00131722
match_highdiff	NW_015441290.1|_468491	NW_015441290.1	468491												0.386934	0.0524609	0.0376198	8.89089	3.03101e-19
match_highdiff	NW_015441290.1|_488688	NW_015441290.1	488688												0.313264	0.123146	0.0911044	2.08682	0.0184524
match_highdiff	NW_015441290.1|_488685	NW_015441290.1	488685												0.313261	0.123144	0.0911044	2.0868	0.0184532
match_highdiff	NW_015441290.1|_488722	NW_015441290.1	488722												0.313237	0.123147	0.0910989	2.08664	0.0184605
match_highdiff	NW_015441319.1|_118845	NW_015441319.1	118845												0.330121	0.0970937	0.0638234	3.65113	0.000130545
match_highdiff	NW_015441340.1|_401997	NW_015441340.1	401997												0.333686	0.106204	0.0597293	3.80856	6.98901e-05
match_highdiff	NW_015441413.1|_38223	NW_015441413.1	38223												0.339105	0.0818633	0.0899085	2.86115	0.00211054
match_highdiff	NW_015441415.1|_168296	NW_015441415.1	168296												0.312274	0.0348685	0.0280112	9.90338	2.01217e-23
match_highdiff	NW_015441422.1|_249237	NW_015441422.1	249237												0.344229	0.0785124	0.0454274	5.84926	2.46877e-09
match_highdiff	NW_015441476.1|_164156	NW_015441476.1	164156												0.30846	0.0684805	0.0514888	4.66081	1.57487e-06
match_highdiff	NW_015441497.1|_333978	NW_015441497.1	333978												0.340781	0.0552214	0.0559416	5.1046	1.65746e-07
match_highdiff	NW_015441644.1|_112426	NW_015441644.1	112426												0.324451	0.0615688	0.0374005	7.02885	1.04123e-12
match_highdiff	NW_015441644.1|_112475	NW_015441644.1	112475												0.317674	0.0613638	0.0384042	6.67401	1.24457e-11
match_highdiff	NW_015441669.1|_90226	NW_015441669.1	90226												0.325477	0.0600321	0.0479466	5.53626	1.54497e-08
match_highdiff	NW_015441710.1|_75584	NW_015441710.1	75584												0.341074	0.102493	0.0743919	3.20709	0.000670434
match_highdiff	NW_015441756.1|_131633	NW_015441756.1	131633												0.300558	0.0846537	0.0524234	4.11847	1.90699e-05
match_highdiff	NW_015441822.1|_92823	NW_015441822.1	92823												0.368523	0.0917771	0.0664228	4.16643	1.54706e-05
match_highdiff	NW_015441825.1|_117211	NW_015441825.1	117211												0.37503	0.102227	0.0723079	3.77279	8.07145e-05
match_highdiff	NW_015441857.1|_16142	NW_015441857.1	16142												0.393364	0.0785403	0.0670412	4.69598	1.32669e-06
match_highdiff	NW_015442167.1|_2113	NW_015442167.1	2113												0.308418	0.0579726	0.0493873	5.07105	1.97812e-07
match_highdiff	NW_015442332.1|_16859	NW_015442332.1	16859												0.350766	0.0511289	0.0443968	6.74908	7.43953e-12

## Sheet: SNPs in exons
Chromosome	DATASET	SNP Position	Gene ID	Gene type	RNA Type	RNA start coordinate	RNA end coordinate	RNA accession	RNA name	Palumbi 2014 (A. millepora)	Polato 2013 (A. palmata)	Dixon 2015 (A. millepora)	Barshis 2012 (A. hyacinthus)	nonsynonymous?	notes
NW_015441295.1	differentalleles	491678	107344768	protein_coding	mRNA	483649	493358	XM_015910456.1	ankyrin-2-like	X		X		N	all are in wobble position and synonymous
NW_015441410.1	match_highdiff	37108	107349183	protein_coding	mRNA	36166	43979	XM_015915289.1	C-C chemokine receptor 1-like protein 1%2C transcript variant X2					Y	Nonsyn change, similar aa
NW_015441512.1	match_highdiff	165799	107351954	protein_coding	mRNA	154067	169196	XM_015918255.1	calnexin-like%2C transcript variant X1					N	synonymous
NW_015441076.1	match_highdiff	1198481	107357797	protein_coding	mRNA	1193489	1198629	XM_015924439.1	carboxypeptidase Y-like					N	in 3'UTR
NW_015441076.1	match_highdiff	1198466	107357797	protein_coding	mRNA	1193489	1198629	XM_015924439.1	carboxypeptidase Y-like					N	in 3'UTR
NW_015441076.1	match_highdiff	1198488	107357797	protein_coding	mRNA	1193489	1198629	XM_015924439.1	carboxypeptidase Y-like					N	in 3'UTR
NW_015441505.1	match_highdiff	324317	107351748	protein_coding	mRNA	322536	325852	XM_015918056.1	cell wall protein IFF6-like					N	in coding region, synonymous
NW_015441419.1	match_highdiff	226080	107349440	protein_coding	mRNA	223345	238026	XM_015915586.1	centrosomal protein of 104 kDa-like					N	in coding region, synonymous
NW_015441128.1	differentalleles	125580	107335315	protein_coding	mRNA	117666	141079	XM_015900320.1	centrosome and spindle pole associated protein 1-like					N	synonymous
NW_015441647.1	differentalleles	100856	107354865	protein_coding	mRNA	90838	106577	XM_015921357.1	CUB and sushi domain-containing protein 3-like					Y	all snps nonsynonymous
NW_015441490.1	differentalleles	136439	107351331	protein_coding	mRNA	133865	136453	XM_015917619.1	cytochrome P450 3A8-like%2C transcript variant X1	X				N	in 3' UTR
NW_015441111.1	match_highdiff	874388	107334015	protein_coding	mRNA	874058	877512	XM_015898890.1	E3 ubiquitin-protein ligase TRIM71-like%2C transcript variant X1			X	X	N	in 3' UTR
NW_015441111.1	match_highdiff	874388	107334015	protein_coding	mRNA	874058	877513	XM_015898891.1	E3 ubiquitin-protein ligase TRIM71-like%2C transcript variant X2			X	X	N	in 3' UTR
NW_015441806.1	differentalleles	113374	107357355	protein_coding	mRNA	104366	123949	XM_015923994.1	E3 ubiquitin-protein ligase TTC3-like%2C transcript variant X4			X	X	N	wobble position, synonymous
NW_015441620.1	differentalleles	25904	107354343	protein_coding	mRNA	21548	33160	XM_015920805.1	excitatory amino acid transporter 1-like					Y	all snps nonsynonymous
NW_015441166.1	match_highdiff	385168	107338151	protein_coding	mRNA	382480	385377	XM_015903385.1	histamine H2 receptor-like					N	in 5' UTR
NW_015441518.1	match_highdiff	282168	107352142	protein_coding	mRNA	278813	283050	XM_015918481.1	inositol phosphorylceramide synthase catalytic subunit aur1-like					N	in coding region, synonymous
NW_015442394.1	match_highdiff	23911	107329554	protein_coding	mRNA	3466	24762	XM_015894235.1	kinesin-like protein KIF11				X	N	in coding region, synonymous
NW_015441159.1	differentalleles	43247	107337607	protein_coding	mRNA	19403	55311	XM_015902809.1	leucine-rich repeats and immunoglobulin-like domains protein 1					Y	majx and majy are V, miny is A, minx is E
NW_015441249.1	differentalleles	39591	107342826	protein_coding	mRNA	24321	40020	XM_015908338.1	multidrug resistance-associated protein 4-like					N	In 5' UTR
NW_015441545.1	match_highdiff	118052	107352751	protein_coding	mRNA	91701	118452	XM_015919064.1	myosin heavy chain%2C striated muscle-like			X	X	N	synonymous
NW_015441675.1	differentalleles	125659	107355404	protein_coding	mRNA	122756	127018	XM_015921987.1	NACHT%2C LRR and PYD domains-containing protein 12-like%2C transcript variant X1					N	wobble position, synonymous
NW_015441158.1	match_highdiff	807850	107337579	protein_coding	mRNA	807663	813445	XM_015902784.1	neurocan core protein-like%2C transcript variant X1					N	in 5' UTR
NW_015441257.1	match_highdiff	270987	107343148	protein_coding	mRNA	270787	281343	XM_015908714.1	nitrogen permease regulator 2-like protein					N	in 3' UTR
NW_015441257.1	match_highdiff	271011	107343148	protein_coding	mRNA	270787	281343	XM_015908714.1	nitrogen permease regulator 2-like protein					N	in 3' UTR
NW_015441103.1	match_highdiff	48718	107333182	protein_coding	mRNA	29561	59683	XM_015897952.1	phosphatidylinositol phosphatase PTPRQ-like					Y	aa 1182 change from M in maj seqs to I in minor seqs. Gives a :
NW_015441305.1	match_highdiff	474697	107345218	protein_coding	mRNA	474607	475815	XM_015910931.1	piggyBac transposable element-derived protein 4-like					Y	nonsyn change, similar aa
NW_015441767.1	differentalleles	45863	107356826	protein_coding	mRNA	27399	59827	XM_015923450.1	pleckstrin homology domain-containing family G member 5-like		X			Y	minx results in premature stop codon. miny nonsyn with maj seqs
NW_015441061.1	match_highdiff	2063813	107337850	protein_coding	mRNA	2061205	2064522	XM_015903088.1	probable G-protein coupled receptor 135					N	in 5' UTR
NW_015441133.1	differentalleles	110716	107335774	protein_coding	mRNA	110049	127910	XM_015900806.1	probable glycoprotein hormone G-protein coupled receptor%2C transcript variant X3					N	in 3' UTR
NW_015442064.1	differentalleles	61242	107327972	protein_coding	mRNA	56952	86347	XM_015892693.1	proteasome subunit beta type-7-like					Y	nonsynonymous, similar codons (ie gives a : in alignment)
NW_015441672.1	differentalleles	237544	107355359	protein_coding	mRNA	223387	237632	XM_015921933.1	protein CEPU-1-like%2C transcript variant X1					N	in 3' UTR
NW_015441060.1	match_highdiff	1518658	107334333	protein_coding	mRNA	1518350	1528462	XM_015899269.1	protein LTV1 homolog					Y	nonsynonymous
NW_015441060.1	differentalleles	133361	107334554	protein_coding	mRNA	75800	166338	XM_015899506.1	sushi%2C von Willebrand factor type A%2C EGF and pentraxin domain-containing protein 1-like%2C transcript variant X2	X				Y	all nonsynonymous
NW_015441141.1	differentalleles	266368	107336334	protein_coding	mRNA	262949	286026	XM_015901416.1	sushi%2C von Willebrand factor type A%2C EGF and pentraxin domain-containing protein 1-like%2C transcript variant X2	X				Y	majx is H all others are Q
NW_015441486.1	differentalleles	14701	107351227	protein_coding	mRNA	13455	15607	XM_015917525.1	THAP domain-containing protein 1-like					Y	all nonsynonymous
NW_015441816.1	differentalleles	124787	107325955	tRNA	tRNAscan-SE	124783	124855		transfer RNA valine (anticodon AAC)
NW_015441385.1	match_highdiff	65624	107348359	protein_coding	mRNA	61249	65812	XM_015914383.1	translation initiation factor eIF-2B subunit delta-like					N	In wobble position, synonymous
NW_015441728.1	differentalleles	8161	107356265	protein_coding	mRNA	6951	12517	XM_015922901.1	trichohyalin-like				X	Y	all nonsynonymous
NW_015441168.1	match_highdiff	32223	107338282	protein_coding	mRNA	27312	38836	XM_015903511.1	tyrosine-protein kinase receptor Tie-1-like			X	X	N	in 5' UTR, ~10bp upstream of start codon
NW_015442117.1	differentalleles	1760	107328304	protein_coding	mRNA	372	10860	XM_015893045.1	UDP-glucose 6-dehydrogenase-like					N	in 3'UTR
NW_015441988.1	match_highdiff	28543	107327359	lncRNA	cRNA	28116	32878	XR_001560441.1	uncharacterized LOC107327359%2C transcript variant X2
NW_015442083.1	differentalleles	67046	107328099	protein_coding	mRNA	66730	68592	XM_015892818.1	uncharacterized LOC107328099					N	in coding region, synonymous
NW_015442125.1	differentalleles	7897	107328350	protein_coding	mRNA	1862	17290	XM_015893091.1	uncharacterized LOC107328350%2C transcript variant X1					N	wobble position, all synonymous
NW_015442145.1	differentalleles	47625	107328467	lncRNA	cRNA	47008	49635	XR_001560725.1	uncharacterized LOC107328467
NW_015442479.1	differentalleles	3741	107329819	protein_coding	mRNA	99	5630	XM_015894489.1	uncharacterized LOC107329819					Y	all nonsynonymous
NW_015441059.1	differentalleles	80145	107332768	protein_coding	mRNA	77895	80300	XM_015897521.1	uncharacterized LOC107332768					N	snp in 3' UTR
NW_015441060.1	differentalleles	820265	107335191	lncRNA	cRNA	819773	823394	XR_001562327.1	uncharacterized LOC107335191
NW_015441190.1	differentalleles	715197	107339633	protein_coding	mRNA	713796	716338	XM_015904950.1	uncharacterized LOC107339633					Y	miny is nonsynonymous but similar aa
NW_015441190.1	differentalleles	421002	107339662	lncRNA	cRNA	419517	422171	XR_001563298.1	uncharacterized LOC107339662
NW_015441190.1	differentalleles	397734	107339666	lncRNA	cRNA	396793	398288	XR_001563304.1	uncharacterized LOC107339666
NW_015441190.1	differentalleles	715197	107339678	protein_coding	mRNA	713729	718891	XM_015904983.1	uncharacterized LOC107339678					N	IN 3' UTR
NW_015441196.1	differentalleles	245746	107339930	protein_coding	mRNA	245031	256455	XM_015905281.1	uncharacterized LOC107339930%2C transcript variant X1					Y	nonsynonymous
NW_015441210.1	differentalleles	29809	107340735	protein_coding	mRNA	13800	35142	XM_015906112.1	uncharacterized LOC107340735					Y	major alleles syn with miny. minx results in premature stop codon
NW_015441064.1	differentalleles	1137057	107341044	protein_coding	mRNA	1136270	1137779	XM_015906471.1	uncharacterized LOC107341044					Y	miny results in stop codon after 232aa. Full protein is 472aa. Minx is also nonsyn with maj alleles
NW_015441334.1	differentalleles	54704	107346463	protein_coding	mRNA	54138	54988	XM_015912254.1	uncharacterized LOC107346463					N	all are in wobble position and synonymous
NW_015441340.1	differentalleles	167665	107346661	protein_coding	mRNA	158431	167921	XM_015912462.1	uncharacterized LOC107346661					N	In 5' UTR
NW_015441361.1	differentalleles	16434	107347468	protein_coding	mRNA	14473	20745	XM_015913405.1	uncharacterized LOC107347468					Y	all nonsynonymous
NW_015441372.1	match_highdiff	32414	107347941	protein_coding	mRNA	30525	32539	XM_015913934.1	uncharacterized LOC107347941					N	in 3' UTR
NW_015441393.1	differentalleles	277420	107348660	protein_coding	mRNA	273533	279861	XM_015914711.1	uncharacterized LOC107348660					Y	all nonsynonymous
NW_015441398.1	match_highdiff	167571	107348804	protein_coding	mRNA	157472	168861	XM_015914883.1	uncharacterized LOC107348804					N	in coding region, synonymous
NW_015441401.1	differentalleles	54430	107348864	protein_coding	mRNA	52485	55947	XM_015914924.1	uncharacterized LOC107348864					Y	miny results in nonsynonymous
NW_015441410.1	match_highdiff	277635	107349169	protein_coding	mRNA	268820	278680	XM_015915271.1	uncharacterized LOC107349169%2C transcript variant X1					N	in 5' UTR
NW_015441410.1	match_highdiff	277635	107349169	protein_coding	mRNA	268820	278110	XM_015915272.1	uncharacterized LOC107349169%2C transcript variant X2					N	in 5' UTR
NW_015441410.1	match_highdiff	277635	107349169	protein_coding	mRNA	268820	278680	XM_015915273.1	uncharacterized LOC107349169%2C transcript variant X3					N	in 5' UTR
NW_015441412.1	differentalleles	182420	107349239	lncRNA	cRNA	181915	184007	XR_001565531.1	uncharacterized LOC107349239%2C transcript variant X1
NW_015441456.1	differentalleles	348064	107350464	protein_coding	mRNA	346634	348709	XM_015916691.1	uncharacterized LOC107350464					Y	all nonsynonymous
NW_015441072.1	differentalleles	300160	107352401	protein_coding	mRNA	298234	300382	XM_015918737.1	uncharacterized LOC107352401					N	synonymous, in wobble position
NW_015441681.1	differentalleles	225909	107355516	lncRNA	cRNA	223550	227121	XR_001567067.1	uncharacterized LOC107355516
NW_015441732.1	differentalleles	42202	107356306	protein_coding	mRNA	40989	44813	XM_015922928.1	uncharacterized LOC107356306					Y	majx and majy are nonsynonymous with miny. Minx results in premature stop codon after 197aa (full seq is 924aa)
NW_015441741.1	differentalleles	152896	107356440	protein_coding	mRNA	150705	153234	XM_015923056.1	uncharacterized LOC107356440					N	in 5' UTR
NW_015441747.1	differentalleles	7266	107356511	protein_coding	mRNA	7162	7971	XM_015923119.1	uncharacterized LOC107356511					Y	maj seqs and minx synonymous. Miny nonsynoymous
NW_015441830.1	differentalleles	154618	107357681	protein_coding	mRNA	154411	156996	XM_015924314.1	uncharacterized LOC107357681					N	wobble position, all synonymous
NW_015441854.1	differentalleles	25492	107358012	lncRNA	cRNA	24133	25509	XR_001567747.1	uncharacterized LOC107358012
NW_015441077.1	match_highdiff	38222	107358358	protein_coding	mRNA	33047	39582	XM_015924967.1	uncharacterized LOC107358358					Y	nonsynonymous
NW_015441589.1	match_highdiff	97296	107353760	protein_coding	mRNA	97041	121099	XM_015920142.1	zinc finger protein Gfi-1b-like%2C transcript variant X2	X			X	N	in 5' UTR
NW_015441248.1	match_highdiff	209067	107342772	protein_coding	mRNA	208470	212244	XM_015908288.1	ZP domain-containing protein-like%2C transcript variant X1					N	in 5' UTR
NW_015441248.1	match_highdiff	209067	107342772	protein_coding	mRNA	208470	212244	XM_015908289.1	ZP domain-containing protein-like%2C transcript variant X2					N	in 5' UTR

## Sheet: annotations
Gene ID	RNA accession	RNA name		blastp results	Gene
107329819	XM_015894489.1	uncharacterized LOC107329819		lcl|XM_015906471.1_prot_XP_015761957.1_1	Y1164_DESRM
107339633	XM_015904950.1	uncharacterized LOC107339633		lcl|XM_015924967.1_prot_XP_015780453.1_1	ANR60_HUMAN
107339930	XM_015905281.1	uncharacterized LOC107339930%2C transcript variant X1		lcl|XM_015904950.1_prot_XP_015760436.1_1	GIN1_MACFA
107340735	XM_015906112.1	uncharacterized LOC107340735		lcl|XM_015905281.1_prot_XP_015760767.1_1	TENA_BACSU
107341044	XM_015906471.1	uncharacterized LOC107341044		lcl|XM_015906112.1_prot_XP_015761598.1_1	FGD6_MOUSE
107347468	XM_015913405.1	uncharacterized LOC107347468		lcl|XM_015913405.1_prot_XP_015768891.1_1	SGTA_RAT
107348660	XM_015914711.1	uncharacterized LOC107348660		lcl|XM_015914711.1_prot_XP_015770197.1_1	GIN1_PONAB
107348864	XM_015914924.1	uncharacterized LOC107348864		lcl|XM_015914924.1_prot_XP_015770410.1_1	GWL_HUMAN
107350464	XM_015916691.1	uncharacterized LOC107350464		lcl|XM_015916691.1_prot_XP_015772177.1_1	TC3A_CAEEL
107356306	XM_015922928.1	uncharacterized LOC107356306		lcl|XM_015922928.1_prot_XP_015778414.1_1	SECA_METS4
107356511	XM_015923119.1	uncharacterized LOC107356511		lcl|XM_015923119.1_prot_XP_015778605.1_1	FER4_RHOCB
107358358	XM_015924967.1	uncharacterized LOC107358358		lcl|XM_015894489.1_prot_XP_015749975.1_1	ADDB_LACP7
